# Supplementary material for: Genomic Analyses of Penicillium Species Have Revealed Patulin and Citrinin Gene Clusters and Novel Loci Involved in Oxylipin Production
Source: J Fungi (Basel). 2021 Sep 9;7(9):743. doi: 10.3390/jof7090743 (PMC8464941; doi:10.3390/jof7090743)
Supplement: Supplementary file 1 [file jof-07-00743-s001.zip]

Archive with 1 entries (1 files):
- jof-1341125-supplementary.pdf
